# Supplementary material for: Relationships between External, Wearable Sensor-Based, and Internal Parameters: A Systematic Review
Source: Sensors (Basel). 2023 Jan 11;23(2):827. doi: 10.3390/s23020827 (PMC9864675; doi:10.3390/s23020827)
Supplement: Supplementary file 1 [file sensors-23-00827-s001.zip]

Archive with 1 entries (1 files):
- sensors-2023568-supplementary.pdf
